# Supplementary material for: Motor Coordination Assessment in Autism Spectrum Disorder: A Systematic Review
Source: Diagnostics (Basel). 2025 Aug 22;15(17):2118. doi: 10.3390/diagnostics15172118 (PMC12428302; doi:10.3390/diagnostics15172118)
Supplement: Supplementary file 1 [file diagnostics-15-02118-s001.zip]

Archive with 1 entries (1 files):
- diagnostics-3801102-supplementary.pdf
